# Supplementary material for: Microbiota–Gut–Brain Axis in Alzheimer’s Disease: Linking Oxidative Stress, Mitochondrial Dysfunction and Amyloid Pathology—A Systematic Review
Source: Biomedicines. 2026 Apr 9;14(4):860. doi: 10.3390/biomedicines14040860 (PMC13113958; doi:10.3390/biomedicines14040860)
Supplement: Supplementary file 1 [file biomedicines-14-00860-s001.zip]

Archive with 1 entries (1 files):
- biomedicines-4149286-supplementary.pdf
